# Supplementary material for: Discovery and Heterologous Expression of Functional 4-O-Dimethylallyl-l-tyrosine Synthases from Lichen-Forming Fungi
Source: J Nat Prod. 2024 Sep 10;87(9):2243–54. doi: 10.1021/acs.jnatprod.4c00619 (PMC11443524; doi:10.1021/acs.jnatprod.4c00619)
Supplement: Supplementary file 3 — np4c00619_si_003.zip [file np4c00619_si_003.zip]

Archive with 1 entries (1 files):
- 20240226_final-network.cys
