# Supplementary material for: Discovery and Heterologous Expression of Functional 4-O-Dimethylallyl-l-tyrosine Synthases from Lichen-Forming Fungi
Source: J Nat Prod. 2024 Sep 10;87(9):2243–54. doi: 10.1021/acs.jnatprod.4c00619 (PMC11443524; doi:10.1021/acs.jnatprod.4c00619)
Supplement: Supplementary file 4 — np4c00619_si_004.zip [file np4c00619_si_004.zip]

Archive with 13 entries (11 files):
- PFO163/PFO163.txt
- PFO163/PFO163_13C.fid/
- PFO163/PFO163_13C.fid/fid
- PFO163/PFO163_13C.fid/log
- PFO163/PFO163_13C.fid/procpar
- PFO163/PFO163_13C.fid/text
- PFO163/PFO163_1H.fid/
- PFO163/PFO163_1H.fid/fid
- PFO163/PFO163_1H.fid/log
- PFO163/PFO163_1H.fid/procpar
- PFO163/PFO163_1H.fid/text
- PFO163/raw-NMR-data.txt
- PFO163/structure-file-PFO163.mol
