# Supplementary material for: Discovery and Heterologous Expression of Functional 4-O-Dimethylallyl-l-tyrosine Synthases from Lichen-Forming Fungi
Source: J Nat Prod. 2024 Sep 10;87(9):2243–54. doi: 10.1021/acs.jnatprod.4c00619 (PMC11443524; doi:10.1021/acs.jnatprod.4c00619)
Supplement: Supplementary file 4 — np4c00619_si_004.zip [file np4c00619_si_004.zip › PFO163/PFO163.txt]

The 1H and 13C NMR spectra were collected on an Agilent 400 MHz Agilent spectrometer equipped with a Varian 5 mm OneNMR probe.

Data was acquired on VnmrJ software, and processed using the MestReNova (Mnova) software package, version 15.0.0.

Operating frequency:

400 MHz 1H
100 MHz 13C 
