# Supplementary material for: Discovery and Heterologous Expression of Functional 4-O-Dimethylallyl-l-tyrosine Synthases from Lichen-Forming Fungi
Source: J Nat Prod. 2024 Sep 10;87(9):2243–54. doi: 10.1021/acs.jnatprod.4c00619 (PMC11443524; doi:10.1021/acs.jnatprod.4c00619)
Supplement: Supplementary file 4 — np4c00619_si_004.zip [file np4c00619_si_004.zip › PFO163/PFO163_13C.fid/log]

Mon Feb 19 14:10:23 2024: Experiment started
Mon Feb 19 14:10:34 2024: BS 1 completed
Mon Feb 19 14:10:43 2024: BS 2 completed
Mon Feb 19 14:10:53 2024: BS 3 completed
Mon Feb 19 14:11:02 2024: BS 4 completed
Mon Feb 19 14:11:12 2024: BS 5 completed
Mon Feb 19 14:11:21 2024: BS 6 completed
Mon Feb 19 14:11:31 2024: BS 7 completed
Mon Feb 19 14:11:42 2024: BS 8 completed
Mon Feb 19 14:11:50 2024: BS 9 completed
Mon Feb 19 14:11:59 2024: BS 10 completed
Mon Feb 19 14:12:08 2024: BS 11 completed
Mon Feb 19 14:12:18 2024: BS 12 completed
Mon Feb 19 14:12:27 2024: BS 13 completed
Mon Feb 19 14:12:37 2024: BS 14 completed
Mon Feb 19 14:12:46 2024: BS 15 completed
Mon Feb 19 14:12:56 2024: BS 16 completed
Mon Feb 19 14:13:05 2024: BS 17 completed
Mon Feb 19 14:13:15 2024: BS 18 completed
Mon Feb 19 14:13:24 2024: BS 19 completed
Mon Feb 19 14:13:33 2024: BS 20 completed
Mon Feb 19 14:13:43 2024: BS 21 completed
Mon Feb 19 14:13:52 2024: BS 22 completed
Mon Feb 19 14:14:02 2024: BS 23 completed
Mon Feb 19 14:14:11 2024: BS 24 completed
Mon Feb 19 14:14:21 2024: BS 25 completed
Mon Feb 19 14:14:31 2024: BS 26 completed
Mon Feb 19 14:14:41 2024: BS 27 completed
Mon Feb 19 14:14:50 2024: BS 28 completed
Mon Feb 19 14:14:59 2024: BS 29 completed
Mon Feb 19 14:15:08 2024: BS 30 completed
Mon Feb 19 14:15:17 2024: BS 31 completed
Mon Feb 19 14:15:27 2024: BS 32 completed
Mon Feb 19 14:15:36 2024: BS 33 completed
Mon Feb 19 14:15:46 2024: BS 34 completed
Mon Feb 19 14:15:55 2024: BS 35 completed
Mon Feb 19 14:16:05 2024: BS 36 completed
Mon Feb 19 14:16:14 2024: BS 37 completed
Mon Feb 19 14:16:24 2024: BS 38 completed
Mon Feb 19 14:16:33 2024: BS 39 completed
Mon Feb 19 14:16:43 2024: BS 40 completed
Mon Feb 19 14:16:52 2024: BS 41 completed
Mon Feb 19 14:17:01 2024: BS 42 completed
Mon Feb 19 14:17:11 2024: BS 43 completed
Mon Feb 19 14:17:20 2024: BS 44 completed
Mon Feb 19 14:17:30 2024: BS 45 completed
Mon Feb 19 14:17:39 2024: BS 46 completed
Mon Feb 19 14:17:49 2024: BS 47 completed
Mon Feb 19 14:17:58 2024: BS 48 completed
Mon Feb 19 14:18:08 2024: BS 49 completed
Mon Feb 19 14:18:17 2024: BS 50 completed
Mon Feb 19 14:18:27 2024: BS 51 completed
Mon Feb 19 14:18:36 2024: BS 52 completed
Mon Feb 19 14:18:45 2024: BS 53 completed
Mon Feb 19 14:18:55 2024: BS 54 completed
Mon Feb 19 14:19:04 2024: BS 55 completed
Mon Feb 19 14:19:14 2024: BS 56 completed
Mon Feb 19 14:19:23 2024: BS 57 completed
Mon Feb 19 14:19:33 2024: BS 58 completed
Mon Feb 19 14:19:42 2024: BS 59 completed
Mon Feb 19 14:19:52 2024: BS 60 completed
Mon Feb 19 14:20:01 2024: BS 61 completed
Mon Feb 19 14:20:10 2024: BS 62 completed
Mon Feb 19 14:20:20 2024: BS 63 completed
Mon Feb 19 14:20:29 2024: BS 64 completed
Mon Feb 19 14:20:39 2024: BS 65 completed
Mon Feb 19 14:20:48 2024: BS 66 completed
Mon Feb 19 14:20:58 2024: BS 67 completed
Mon Feb 19 14:21:07 2024: BS 68 completed
Mon Feb 19 14:21:17 2024: BS 69 completed
Mon Feb 19 14:21:26 2024: BS 70 completed
Mon Feb 19 14:21:36 2024: BS 71 completed
Mon Feb 19 14:21:45 2024: BS 72 completed
Mon Feb 19 14:21:54 2024: BS 73 completed
Mon Feb 19 14:22:04 2024: BS 74 completed
Mon Feb 19 14:22:13 2024: BS 75 completed
Mon Feb 19 14:22:24 2024: BS 76 completed
Mon Feb 19 14:22:33 2024: BS 77 completed
Mon Feb 19 14:22:42 2024: BS 78 completed
Mon Feb 19 14:22:51 2024: BS 79 completed
Mon Feb 19 14:23:01 2024: BS 80 completed
Mon Feb 19 14:23:10 2024: BS 81 completed
Mon Feb 19 14:23:20 2024: BS 82 completed
Mon Feb 19 14:23:29 2024: BS 83 completed
Mon Feb 19 14:23:38 2024: BS 84 completed
Mon Feb 19 14:23:48 2024: BS 85 completed
Mon Feb 19 14:23:57 2024: BS 86 completed
Mon Feb 19 14:24:07 2024: BS 87 completed
Mon Feb 19 14:24:16 2024: BS 88 completed
Mon Feb 19 14:24:26 2024: BS 89 completed
Mon Feb 19 14:24:35 2024: BS 90 completed
Mon Feb 19 14:24:45 2024: BS 91 completed
Mon Feb 19 14:24:54 2024: BS 92 completed
Mon Feb 19 14:25:04 2024: BS 93 completed
Mon Feb 19 14:25:13 2024: BS 94 completed
Mon Feb 19 14:25:22 2024: BS 95 completed
Mon Feb 19 14:25:32 2024: BS 96 completed
Mon Feb 19 14:25:41 2024: BS 97 completed
Mon Feb 19 14:25:51 2024: BS 98 completed
Mon Feb 19 14:26:00 2024: BS 99 completed
Mon Feb 19 14:26:10 2024: BS 100 completed
Mon Feb 19 14:26:19 2024: BS 101 completed
Mon Feb 19 14:26:29 2024: BS 102 completed
Mon Feb 19 14:26:38 2024: BS 103 completed
Mon Feb 19 14:26:48 2024: BS 104 completed
Mon Feb 19 14:26:57 2024: BS 105 completed
Mon Feb 19 14:27:06 2024: BS 106 completed
Mon Feb 19 14:27:16 2024: BS 107 completed
Mon Feb 19 14:27:25 2024: BS 108 completed
Mon Feb 19 14:27:35 2024: BS 109 completed
Mon Feb 19 14:27:45 2024: BS 110 completed
Mon Feb 19 14:27:54 2024: BS 111 completed
Mon Feb 19 14:28:03 2024: BS 112 completed
Mon Feb 19 14:28:13 2024: BS 113 completed
Mon Feb 19 14:28:22 2024: BS 114 completed
Mon Feb 19 14:28:31 2024: BS 115 completed
Mon Feb 19 14:28:41 2024: BS 116 completed
Mon Feb 19 14:28:50 2024: BS 117 completed
Mon Feb 19 14:29:00 2024: BS 118 completed
Mon Feb 19 14:29:09 2024: BS 119 completed
Mon Feb 19 14:29:19 2024: BS 120 completed
Mon Feb 19 14:29:28 2024: BS 121 completed
Mon Feb 19 14:29:38 2024: BS 122 completed
Mon Feb 19 14:29:47 2024: BS 123 completed
Mon Feb 19 14:29:57 2024: BS 124 completed
Mon Feb 19 14:30:07 2024: BS 125 completed
Mon Feb 19 14:30:16 2024: BS 126 completed
Mon Feb 19 14:30:25 2024: BS 127 completed
Mon Feb 19 14:30:34 2024: Acquisition complete
