# Supplementary material for: Discovery and Heterologous Expression of Functional 4-O-Dimethylallyl-l-tyrosine Synthases from Lichen-Forming Fungi
Source: J Nat Prod. 2024 Sep 10;87(9):2243–54. doi: 10.1021/acs.jnatprod.4c00619 (PMC11443524; doi:10.1021/acs.jnatprod.4c00619)
Supplement: Supplementary file 4 — np4c00619_si_004.zip [file np4c00619_si_004.zip › PFO163/PFO163_1H.fid/log]

Mon Feb 19 14:04:43 2024: Experiment started
Mon Feb 19 14:04:59 2024: BS 1 completed
Mon Feb 19 14:05:15 2024: Acquisition complete
