# Supplementary material for: Discovery and Heterologous Expression of Functional 4-O-Dimethylallyl-l-tyrosine Synthases from Lichen-Forming Fungi
Source: J Nat Prod. 2024 Sep 10;87(9):2243–54. doi: 10.1021/acs.jnatprod.4c00619 (PMC11443524; doi:10.1021/acs.jnatprod.4c00619)
Supplement: Supplementary file 4 — np4c00619_si_004.zip [file np4c00619_si_004.zip › PFO163/structure-file-PFO163.mol]

  ACD/LABS08072415022D

 18 18  0  0  1  0  0  0  0  0  1 V2000
   11.9671   -5.6855    0.0000 C   0  0  0  0  0  0  0  0  0  0  0  0
   11.9671   -7.0155    0.0000 C   0  0  0  0  0  0  0  0  0  0  0  0
   10.8153   -5.0204    0.0000 C   0  0  0  0  0  0  0  0  0  0  0  0
   10.8153   -7.6805    0.0000 C   0  0  0  0  0  0  0  0  0  0  0  0
    9.6634   -5.6855    0.0000 C   0  0  0  0  0  0  0  0  0  0  0  0
    9.6634   -7.0155    0.0000 C   0  0  0  0  0  0  0  0  0  0  0  0
    8.5116   -7.6805    0.0000 O   0  0  0  0  0  0  0  0  0  0  0  0
    7.3597   -7.0155    0.0000 C   0  0  0  0  0  0  0  0  0  0  0  0
    6.2078   -7.6805    0.0000 C   0  0  0  0  0  0  0  0  0  0  0  0
    5.0560   -7.0155    0.0000 C   0  0  0  0  0  0  0  0  0  0  0  0
    3.9040   -7.6805    0.0000 C   0  0  0  0  0  0  0  0  0  0  0  0
    5.0560   -5.6855    0.0000 C   0  0  0  0  0  0  0  0  0  0  0  0
   13.1190   -5.0204    0.0000 C   0  0  0  0  0  0  0  0  0  0  0  0
   14.2709   -5.6855    0.0000 C   0  0  0  0  0  0  0  0  0  0  0  0
   15.4227   -5.0204    0.0000 C   0  0  0  0  0  0  0  0  0  0  0  0
   16.5747   -5.6855    0.0000 O   0  0  0  0  0  0  0  0  0  0  0  0
   15.4227   -3.6904    0.0000 O   0  0  0  0  0  0  0  0  0  0  0  0
   14.2709   -7.0155    0.0000 N   0  0  0  0  0  0  0  0  0  0  0  0
  1  2  1  0  0  0  0
  1  3  2  0  0  0  0
  2  4  2  0  0  0  0
  3  5  1  0  0  0  0
  4  6  1  0  0  0  0
  5  6  2  0  0  0  0
  6  7  1  0  0  0  0
  7  8  1  0  0  0  0
  8  9  1  0  0  0  0
  9 10  2  0  0  0  0
 10 11  1  0  0  0  0
 10 12  1  0  0  0  0
  1 13  1  0  0  0  0
 13 14  1  0  0  0  0
 14 15  1  0  0  0  0
 15 16  1  0  0  0  0
 15 17  2  0  0  0  0
 14 18  1  1  0  0  0
M  END
