# Supplementary material for: Discovery and Heterologous Expression of Functional 4-O-Dimethylallyl-l-tyrosine Synthases from Lichen-Forming Fungi
Source: J Nat Prod. 2024 Sep 10;87(9):2243–54. doi: 10.1021/acs.jnatprod.4c00619 (PMC11443524; doi:10.1021/acs.jnatprod.4c00619)
Supplement: Supplementary file 5 — np4c00619_si_005.zip [file np4c00619_si_005.zip]

Archive with 12 entries (10 files):
- PFO173/PFO173.txt
- PFO173/PFO173_13C.fid/
- PFO173/PFO173_13C.fid/fid
- PFO173/PFO173_13C.fid/log
- PFO173/PFO173_13C.fid/procpar
- PFO173/PFO173_13C.fid/text
- PFO173/PFO173_1H.fid/
- PFO173/PFO173_1H.fid/fid
- PFO173/PFO173_1H.fid/log
- PFO173/PFO173_1H.fid/procpar
- PFO173/PFO173_1H.fid/text
- PFO173/structure-file-PFO173.mol
