# Supplementary material for: Discovery and Heterologous Expression of Functional 4-O-Dimethylallyl-l-tyrosine Synthases from Lichen-Forming Fungi
Source: J Nat Prod. 2024 Sep 10;87(9):2243–54. doi: 10.1021/acs.jnatprod.4c00619 (PMC11443524; doi:10.1021/acs.jnatprod.4c00619)
Supplement: Supplementary file 5 — np4c00619_si_005.zip [file np4c00619_si_005.zip › PFO173/PFO173_13C.fid/log]

Tue Feb 20 15:41:15 2024: Experiment started
Tue Feb 20 15:41:26 2024: BS 1 completed
Tue Feb 20 15:41:35 2024: BS 2 completed
Tue Feb 20 15:41:45 2024: BS 3 completed
Tue Feb 20 15:41:54 2024: BS 4 completed
Tue Feb 20 15:42:04 2024: BS 5 completed
Tue Feb 20 15:42:13 2024: BS 6 completed
Tue Feb 20 15:42:22 2024: BS 7 completed
Tue Feb 20 15:42:32 2024: BS 8 completed
Tue Feb 20 15:42:41 2024: BS 9 completed
Tue Feb 20 15:42:51 2024: BS 10 completed
Tue Feb 20 15:43:00 2024: BS 11 completed
Tue Feb 20 15:43:10 2024: BS 12 completed
Tue Feb 20 15:43:20 2024: BS 13 completed
Tue Feb 20 15:43:29 2024: BS 14 completed
Tue Feb 20 15:43:38 2024: BS 15 completed
Tue Feb 20 15:43:48 2024: BS 16 completed
Tue Feb 20 15:43:57 2024: BS 17 completed
Tue Feb 20 15:44:06 2024: BS 18 completed
Tue Feb 20 15:44:16 2024: BS 19 completed
Tue Feb 20 15:44:25 2024: BS 20 completed
Tue Feb 20 15:44:35 2024: BS 21 completed
Tue Feb 20 15:44:44 2024: BS 22 completed
Tue Feb 20 15:44:54 2024: BS 23 completed
Tue Feb 20 15:45:03 2024: BS 24 completed
Tue Feb 20 15:45:13 2024: BS 25 completed
Tue Feb 20 15:45:22 2024: BS 26 completed
Tue Feb 20 15:45:32 2024: BS 27 completed
Tue Feb 20 15:45:41 2024: BS 28 completed
Tue Feb 20 15:45:50 2024: BS 29 completed
Tue Feb 20 15:46:00 2024: BS 30 completed
Tue Feb 20 15:46:09 2024: BS 31 completed
Tue Feb 20 15:46:19 2024: Acquisition complete
