# Supplementary material for: Discovery and Heterologous Expression of Functional 4-O-Dimethylallyl-l-tyrosine Synthases from Lichen-Forming Fungi
Source: J Nat Prod. 2024 Sep 10;87(9):2243–54. doi: 10.1021/acs.jnatprod.4c00619 (PMC11443524; doi:10.1021/acs.jnatprod.4c00619)
Supplement: Supplementary file 5 — np4c00619_si_005.zip [file np4c00619_si_005.zip › PFO173/PFO173_1H.fid/log]

Tue Feb 20 15:37:20 2024: Experiment started
Tue Feb 20 15:37:37 2024: BS 1 completed
Tue Feb 20 15:37:53 2024: Acquisition complete
