# Supplementary material for: Discovery and Heterologous Expression of Functional 4-O-Dimethylallyl-l-tyrosine Synthases from Lichen-Forming Fungi
Source: J Nat Prod. 2024 Sep 10;87(9):2243–54. doi: 10.1021/acs.jnatprod.4c00619 (PMC11443524; doi:10.1021/acs.jnatprod.4c00619)
Supplement: Supplementary file 5 — np4c00619_si_005.zip [file np4c00619_si_005.zip › PFO173/structure-file-PFO173.mol]

  ACD/LABS08072415022D

 21 21  0  0  1  0  0  0  0  0  1 V2000
   11.1081   -5.0114    0.0000 C   0  0  0  0  0  0  0  0  0  0  0  0
   11.1081   -6.3414    0.0000 C   0  0  0  0  0  0  0  0  0  0  0  0
    9.9563   -4.3463    0.0000 C   0  0  0  0  0  0  0  0  0  0  0  0
    9.9563   -7.0064    0.0000 C   0  0  0  0  0  0  0  0  0  0  0  0
    8.8043   -5.0114    0.0000 C   0  0  0  0  0  0  0  0  0  0  0  0
    8.8043   -6.3414    0.0000 C   0  0  0  0  0  0  0  0  0  0  0  0
    7.6525   -7.0064    0.0000 O   0  0  0  0  0  0  0  0  0  0  0  0
    6.5007   -6.3414    0.0000 C   0  0  0  0  0  0  0  0  0  0  0  0
    5.3487   -7.0064    0.0000 C   0  0  0  0  0  0  0  0  0  0  0  0
    4.1969   -6.3414    0.0000 C   0  0  0  0  0  0  0  0  0  0  0  0
    3.0450   -7.0064    0.0000 C   0  0  0  0  0  0  0  0  0  0  0  0
    4.1969   -5.0114    0.0000 C   0  0  0  0  0  0  0  0  0  0  0  0
   12.2599   -4.3463    0.0000 C   0  0  0  0  0  0  0  0  0  0  0  0
   13.4119   -5.0114    0.0000 C   0  0  0  0  0  0  0  0  0  0  0  0
   14.5637   -4.3463    0.0000 C   0  0  0  0  0  0  0  0  0  0  0  0
   15.7155   -5.0114    0.0000 O   0  0  0  0  0  0  0  0  0  0  0  0
   14.5637   -3.0163    0.0000 O   0  0  0  0  0  0  0  0  0  0  0  0
   13.4119   -6.3414    0.0000 N   0  0  0  0  0  0  0  0  0  0  0  0
   14.5637   -7.0064    0.0000 C   0  0  0  0  0  0  0  0  0  0  0  0
   15.7155   -6.3414    0.0000 O   0  0  0  0  0  0  0  0  0  0  0  0
   14.5637   -8.3365    0.0000 C   0  0  0  0  0  0  0  0  0  0  0  0
  1  2  1  0  0  0  0
  1  3  2  0  0  0  0
  2  4  2  0  0  0  0
  3  5  1  0  0  0  0
  4  6  1  0  0  0  0
  5  6  2  0  0  0  0
  6  7  1  0  0  0  0
  7  8  1  0  0  0  0
  8  9  1  0  0  0  0
  9 10  2  0  0  0  0
 10 11  1  0  0  0  0
 10 12  1  0  0  0  0
  1 13  1  0  0  0  0
 13 14  1  0  0  0  0
 14 15  1  0  0  0  0
 15 16  1  0  0  0  0
 15 17  2  0  0  0  0
 14 18  1  1  0  0  0
 18 19  1  0  0  0  0
 19 20  2  0  0  0  0
 19 21  1  0  0  0  0
M  END
